# Supplementary material for: Falciparum malaria from coastal Tanzania and Zanzibar remains highly connected despite effective control efforts on the archipelago
Source: Malar J. 2020 Jan 28;19:47. doi: 10.1186/s12936-020-3137-8 (PMC6988337; doi:10.1186/s12936-020-3137-8)
Supplement: Supplementary file 1 — Additional file 1. Additional figures and tables. [file 12936_2020_3137_MOESM1_ESM.zip]

Archive with 5 entries (5 files):
- Table S3_public_genomes.xlsx
- Table S6_xpehh-gene-GO.xlsx
- Table S7_TZ-ZB-drug-loci-prev.xlsx
- Table S8-candidate swga primers.xlsx
- Morgan_2019_Malaria Journal_Supplemental Material.docx
